# Supplementary material for: Non-Destructive 3D Elemental Characterization of Multilayer Materials by ANN-Assisted Ion Beam Analysis
Source: Materials (Basel). 2026 Jul 2;19(13):2819. doi: 10.3390/ma19132819 (PMC13363541; doi:10.3390/ma19132819)
Supplement: Supplementary file 1 [file materials-19-02819-s001.zip]

Archive with 2 entries (2 files):
- 3D_gold.mp4
- materials-4365912-supplementray.pdf
